# Supplementary material for: Development and Validation of the Vietnamese Children’s Short Dietary Questionnaire to Evaluate Food Groups Intakes and Dietary Practices among 9–11-Year-Olds Children in Urban Vietnam
Source: Nutrients. 2022 Sep 26;14(19):3996. doi: 10.3390/nu14193996 (PMC9570706; doi:10.3390/nu14193996)
Supplement: Supplementary file 1 [file nutrients-14-03996-s001.zip]

Archive with 1 entries (1 files):
- nutrients-1891840-supplementary.pdf
